# Supplementary material for: Molecular Genetic Diversity and Combining Ability for Some Physiological and Agronomic Traits in Rice under Well-Watered and Water-Deficit Conditions
Source: Plants (Basel). 2022 Mar 5;11(5):702. doi: 10.3390/plants11050702 (PMC8912379; doi:10.3390/plants11050702)
Supplement: Supplementary file 1 [file plants-11-00702-s001.zip]

Archive with 1 entries (1 files):
- plants-1594147-supplementary.pdf
